# Supplementary material for: LncRNA ZNF582-AS1 Expression and Methylation in Breast Cancer and Its Biological and Clinical Implications
Source: Cancers (Basel). 2022 Jun 4;14(11):2788. doi: 10.3390/cancers14112788 (PMC9179509; doi:10.3390/cancers14112788)
Supplement: Supplementary file 1 [file cancers-14-02788-s001.zip]

Archive with 1 entries (1 files):
- cancers-1712720-supplementary.pdf
